# Supplementary material for: MTL–Independent Phenotypic Switching in Candida tropicalis and a Dual Role for Wor1 in Regulating Switching and Filamentation
Source: PLoS Genet. 2013 Mar 21;9(3):e1003369. doi: 10.1371/journal.pgen.1003369 (PMC3605238; doi:10.1371/journal.pgen.1003369)
Supplement: Table S1 — Clinical isolates examined in this study. (XLS) [file pgen.1003369.s006.xls]

## Sheet: Sheet1
CAY Strain	Clinical Bank	MAT	Species	Outside Source	Comments
2446	20662.089	a/alpha	C. tropicalis	ATCC	Country: South Africa Year: 2008 Age: <1 Site: blood
2447	20663.022	a/alpha	C. tropicalis	ATCC	Country: USA Year: 2008 Age: 70-79 Site: blood
2448	20663.049	a/alpha	C. tropicalis	ATCC	Country: Malaysia Year: 2008 Age: 40-49 Site: blood
2449	20663.084	a/a	C. tropicalis	ATCC	Country: Canada Year: 2008 Age: 60-69 Site:
2450	20669.006	a/a	C. tropicalis	ATCC	Country: Australia Year: 2008 Age: 40-49 Site: blood
2451	20672.044	a/alpha	C. tropicalis	ATCC	Country: USA Year: 2008 Age: 10-19 Site: blood
2452	20674.056	a/alpha	C. tropicalis	ATCC	Country: Hungary Year: 2008 Age: 70-79 Site: blood
2453	20678.086	a/alpha	C. tropicalis	ATCC	Country: USA Year: 2008 Age: 50-59 Site: blood
2454	20681.019	a/alpha	C. tropicalis	ATCC	Country: United Kingdom Year: 2008 Age: >79 Site: blood
2455	20681.046	a/alpha	C. tropicalis	ATCC	Country: Czech Republic Year: 2008 Age: 70-79 Site: Abscess
2456	20682.027	a/alpha	C. tropicalis	ATCC	Country: Venezuela Year: 2008 Age: 60-69 Site: blood
2457	20682.071	a/alpha	C. tropicalis	ATCC	Country: China Year: 2008 Age: 40-49 Site: Abscess
2458	20683.028	a/alpha	C. tropicalis	ATCC	Country: Korea Year: 2008 Age: 70-79 Site: blood
2459	20683.060	a/alpha	C. tropicalis	ATCC	Country: Israel Year: 2008 Age: 60-69 Site: Blood
2460	20685.088	a/alpha	C. tropicalis	ATCC	Country: Spain Year: 2008 Age: 70-79 Site:
2461	20686.023	a/a	C. tropicalis	ATCC	Country: Spain Year: 2008 Age: 60-69 Site:
2462	20692.084	a/alpha	C. tropicalis	ATCC	Country: USA Year: 2008 Age: 70-79 Site: blood
2463	20695.040	a/alpha	C. tropicalis	ATCC	Country: Colombia Year: 2008 Age: 30-39 Site: Abscess
2464	20695.042	alpha/alpha	C. tropicalis	ATCC	Country: Colombia Year: 2008 Age: <1 Site: Blood
2465	20695.071	a/alpha	C. tropicalis	ATCC	Country: Canada Year: 2008 Age: 60-69 Site:
2466	20704.044	alpha/alpha	C. tropicalis	ATCC	Country: Slovakia Year: 2009 Age: 60-69 Site: Respiratory:sputum
2467	20710.050	alpha/alpha	C. tropicalis	ATCC	Country: Slovakia Year: 2009 Age: 40-49 Site: blood
2468	20710.093	a/alpha	C. tropicalis	ATCC	Country: Chile Year: 2009 Age: 70-79 Site: Bronchoalveolar lavage
2469	20710.096	a/alpha	C. tropicalis	ATCC	Country: Chile Year: 2009 Age: 50-59 Site: Respiratory: tracheal aspirate
2470	20714.043	a/alpha	C. tropicalis	ATCC	Country: United Kingdom Year: 2009 Age: 50-59 Site: Blood
2471	20714.061	a/alpha	C. tropicalis	ATCC	Country: Mexico Year: 2009 Age: 1-9 Site: Abscess
2472	20717.043	a/a	C. tropicalis	ATCC	Country: Czech Republic Year: 2009 Age: 60-69 Site: Bronchoalveolar lavage
2473	20717.060	a/alpha	C. tropicalis	ATCC	Country: Ecuador Year: 2009 Age: 20-29 Site: Blood
2474	20717.087	a/alpha	C. tropicalis	ATCC	Country: Ecuador Year: 2009 Age: 70-79 Site: Respiratory
2475	20720.061	alpha/alpha	C. tropicalis	ATCC	Country: USA Year: 2009 Age: 70-79 Site: Blood
2476	20720.072	a/alpha	C. tropicalis	ATCC	Country: Hungary Year: 2009 Age: 40-49 Site: Ascitics fluid
2477	20722.013	a/alpha	C. tropicalis	ATCC	Country: USA Year: 2009 Age: 20-29 Site: Blood
2478	20722.078	a/alpha	C. tropicalis	ATCC	Country: Spain Year: 2009 Age: 60-69 Site: Blood
2479	20724.001	a/alpha	C. tropicalis	ATCC	Country: Spain Year: 2009 Age: >79 Site: blood
2480	20724.025	a/alpha	C. tropicalis	ATCC	Country: CanadaYear: 2009 Age: 50-59 Site: blood
2481	20724.051	a/alpha	C. tropicalis	ATCC	Country: USA Year: 2009 Age: 50-59 Site: blood
2482	20726.011	a/alpha	C. tropicalis	ATCC	Country: USA Year: 2009 Age: 70-79 Site: blood
2483	20727.049	a/alpha	C. tropicalis	ATCC	Country: Hungary Year: 2009 Age: 40-49 Site: Abscess
2484	20727.076	a/alpha	C. tropicalis	ATCC	Country: Hungary Year: 2009 Age: 60-69 Site: blood
2485	20731.017	a/alpha	C. tropicalis	ATCC	Country: USA Year: 2009 Age: 60-69 Site: blood
2486	20731.021	a/alpha	C. tropicalis	ATCC	Country: Korea Year: 2009 Age: 60-69 Site: Ascitics fluid
2487	20731.034	a/alpha	C. tropicalis	ATCC	Country: Korea Year: 2009 Age: 40-49 Site: blood
2488	20731.093	a/a	C. tropicalis	ATCC	Country: Israel Year: 2009 Age: 60-69 Site: blood
2489	20733.026	a/alpha	C. tropicalis	ATCC	Country: Israel Year: 2009 Age: 60-69 Site: blood
2490	20734.056	a/alpha	C. tropicalis	ATCC	Country: Italy Year: 2009 Age: >79 Site: blood
2491	20734.073	a/alpha	C. tropicalis	ATCC	Country: Italy Year: 2009 Age: 40-49 Site: bronchoalveolar lavage
2492	20734.096	alpha/alpha	C. tropicalis	ATCC	Country: Korea Year: 2009 Age: 20-29 Site: blood
2493	20735.010	a/alpha	C. tropicalis	ATCC	Country: Korea Year: 2009 Age: 50-59 Site: blood
2494	20736.070	a/alpha	C. tropicalis	ATCC	Country: USA Year: 2009 Age: >79 Site:
2495	20740.003	a/alpha	C. tropicalis	ATCC	Country: Brasil Year: 2009 Age: >79 Site: blood
2518	NCCLS39	a/a	C. tropicalis	Aberdeen	Location: Country: USA DST: 22
2519	CDC45/1	a/alpha	C. tropicalis	Aberdeen	Location: Country: USA DST: 12
2520	J930561/2	a/a	C. tropicalis	Aberdeen	Location: Country: Belgium DST: 21
2521	J920533	a/a	C. tropicalis	Aberdeen	Location: vagina Country: Sweden DST: 20
2522	J930222	a/alpha	C. tropicalis	Aberdeen	Location: fingernail Country: Belgium DST: 2
2523	NCCLS71	a/alpha	C. tropicalis	Aberdeen	Location: Country: USA DST: 27
2524	J930582/3	a/alpha	C. tropicalis	Aberdeen	Location: chameleon intestine Country: belgium DST: 3
2525	J930949	a/a	C. tropicalis	Aberdeen	Location: mouth Country: germany DST: 4
2526	L823	a/alpha	C. tropicalis	Aberdeen	Location: sputum Country: england DST: 13
2527	J932716	a/alpha	C. tropicalis	Aberdeen	Location: vagina Country: belgium DST: 17
2528	L601	a/alpha	C. tropicalis	Aberdeen	Location: pus Country: england DST: 5
2529	J940670B	a/alpha	C. tropicalis	Aberdeen	Location: mouth Country: belgium DST: 16
2530	J940788	a/alpha	C. tropicalis	Aberdeen	Location: mouth Country: belgium DST: 79
2531	J941836	a/alpha	C. tropicalis	Aberdeen	Location: Country: netherlands DST: 23
2532	J950226	a/alpha	C. tropicalis	Aberdeen	Location: Country: usa DST: 24
2533	J941810	a/alpha	C. tropicalis	Aberdeen	Location: Country: netherlands DST: 25
2534	J941839	a/alpha	C. tropicalis	Aberdeen	Location: Country: netherlands DST: 26
2535	J951358	a/alpha	C. tropicalis	Aberdeen	Location: Country: DST: 19
2536	J942104	a/alpha	C. tropicalis	Aberdeen	Location: Country: usa DST: 35
2537	CDC44	alpha/alpha	C. tropicalis	Aberdeen	Location: Country: usa DST: 80
2538	J980157	alpha/alpha	C. tropicalis	Aberdeen	Location: abdominal biopsy Country: DST: 30
2539	J980160	alpha/alpha	C. tropicalis	Aberdeen	Location: bronchial aspirate Country: usa DST: 7
2540	J980184	a/alpha	C. tropicalis	Aberdeen	Location: sputum Country: usa DST: 40
2541	J980162	a/alpha	C. tropicalis	Aberdeen	Location: BAL Country: usa DST: 37
2542	J981212	a/alpha	C. tropicalis	Aberdeen	Location: vagina Country: usa DST: 6
2543	J981352	a/alpha	C. tropicalis	Aberdeen	Location: vagina Country: usa DST: 77
2544	J990332/2	a/alpha	C. tropicalis	Aberdeen	Location: vagina Country: usa DST: 39
2545	J981379	a/alpha	C. tropicalis	Aberdeen	Location: vagina Country: usa DST: 42
2546	J942105	a/alpha	C. tropicalis	Aberdeen	Location: Country: usa DST: 1
2547	J941019T	a/alpha	C. tropicalis	Aberdeen	Location: mouth Country: belgium DST: 8
2548	81/022	a/alpha	C. tropicalis	Aberdeen	Location: Country: england DST: 34
2549	81/056	a/alpha	C. tropicalis	Aberdeen	Location: nail Country: england DST: 29
2550	81/031	a/alpha	C. tropicalis	Aberdeen	Location: Country: DST: 33
2551	83/002	a/alpha	C. tropicalis	Aberdeen	Location: Country: DST: 36
2552	75/036	a/alpha	C. tropicalis	Aberdeen	Location: mouth Country: england DST: 9
2553	L470	a/alpha	C. tropicalis	Aberdeen	Location: sputum Country: england DST: 38
2554	L474	a/alpha	C. tropicalis	Aberdeen	Location: vagina Country: england DST: 18
2555	L391	a/a	C. tropicalis	Aberdeen	Location: faeces Country: england DST: 41
2556	81/024	a/alpha	C. tropicalis	Aberdeen	Location: Country: DST: 43
2557	73/108	a/alpha	C. tropicalis	Aberdeen	Location: mouth Country: england DST: 78
2558	75/035	a/alpha	C. tropicalis	Aberdeen	Location: mouth Country: england DST: 31
2559	A700639	a/alpha	C. tropicalis	Aberdeen	Location: tracheal aspirate Country: scotland DST: 32
2560	AM2005/0546	a/alpha	C. tropicalis	Aberdeen	Location: Country: england DST: 28
2561	AM2005/0267	a/a	C. tropicalis	Aberdeen	Location: Country: DST: 44
2562	AM2002/0111	a/a	C. tropicalis	Aberdeen	Location: oral Country: germany DST: 15
2563	AM2004/0061	a/alpha	C. tropicalis	Aberdeen	Location: Country: england DST: 47
2564	AM2004/0062	a/alpha	C. tropicalis	Aberdeen	Location: Country: england DST: 48
2565	AM2007/0110	a/alpha	C. tropicalis	Aberdeen	Location: CSU Country: england DST: 55
2566	AM2007/0111	a/alpha	C. tropicalis	Aberdeen	Location: IV catheter Country: england DST: 84
2567	b30441/6/04	a/alpha	C. tropicalis	Aberdeen	Location: blood Country: england DST: 56
2568	b30588/6/04	a/alpha	C. tropicalis	Aberdeen	Location: IV catheter Country: england DST: 57
2569	b31083/6/04	a/a	C. tropicalis	Aberdeen	Location: Country: england DST: 58
2570	b31084/6/04	a/a	C. tropicalis	Aberdeen	Location: sputum Country: england DST: 59
2571	b31514/6/04	a/a	C. tropicalis	Aberdeen	Location: Country: england DST: 60
2572	b31595/6/04	a/alpha	C. tropicalis	Aberdeen	Location: sputum Country: england DST: 61
2573	b31597/6/04	a/alpha	C. tropicalis	Aberdeen	Location: Country: england DST: 62
2574	b30349/7/04	a/alpha	C. tropicalis	Aberdeen	Location: blood Country: england DST: 63
2575	b30488/7/04	a/alpha	C. tropicalis	Aberdeen	Location: BAL Country: england DST: 64
2576	b30604/7/04	a/alpha	C. tropicalis	Aberdeen	Location: sputum Country: england DST: 65
2577	b30613/7/04	a/alpha	C. tropicalis	Aberdeen	Location: blood Country: england DST: 66
2578	b31581/7/04	a/alpha	C. tropicalis	Aberdeen	Location: urine Country: england DST: 69
2579	b31586/7/04	a/alpha	C. tropicalis	Aberdeen	Location: CVP Tip (femoral) Country: england DST: 70
2580	AM2004/0088	a/alpha	C. tropicalis	Aberdeen	Location: blood Country: england DST: 86
2581	AM2004/0089	a/alpha	C. tropicalis	Aberdeen	Location: blood Country: england DST: 87
2582	WC04-200748	a/a	C. tropicalis	Aberdeen	Location: Country: australia DST: 73
2583	WC02-203296	a/alpha	C. tropicalis	Aberdeen	Location: Country: australia DST: 72
2584	WC02-203295	a/alpha	C. tropicalis	Aberdeen	Location: Country: australia DST: 71
2585	L634	a/alpha	C. tropicalis	Aberdeen	Location: Country: DST: 82
2586	WC04-200749	a/a	C. tropicalis	Aberdeen	Location: Country: australia DST: 74
2587	GUI4448	a/alpha	C. tropicalis	Aberdeen	Location: soil (beach) Country: brazil DST: 91
2588	GUI720	a/alpha	C. tropicalis	Aberdeen	Location: bronchial secretion Country: brazil DST: 88
2589	GUI743	a/alpha	C. tropicalis	Aberdeen	Location: Country: brazil DST: 89
2590	GUI3626A	a/alpha	C. tropicalis	Aberdeen	Location: sputum Country: brazil DST: 80
2591	SCS501148	a/a	C. tropicalis	Aberdeen	Location: blood Country: scotland DST: 131
2592	SCS74663	a/alpha	C. tropicalis	Aberdeen	Location: blood Country: scotland DST: 130
2593	AM2005/0088	a/alpha	C. tropicalis	Aberdeen	Location: urine Country: columbia DST: 90
2594	AM2005/0089	a/alpha	C. tropicalis	Aberdeen	Location: urine Country: columbia DST: 98
2595	AM2005/0090	a/alpha	C. tropicalis	Aberdeen	Location: blood Country: columbia DST: 99
2596	AM2005/0092	a/alpha	C. tropicalis	Aberdeen	Location: peritoneum Country: columbia DST: 100
2597	AM2005/0093	a/a	C. tropicalis	Aberdeen	Location: urine Country: columbia DST: 101
2598	AM2005/0094	a/alpha	C. tropicalis	Aberdeen	Location: urine Country: columbia DST: 102
2599	AM2005/0543	a/alpha	C. tropicalis	Aberdeen	Location: blood Country: england DST: 94
2600	AM2005/0272	a/a	C. tropicalis	Aberdeen	Location: Country: england DST: 97
2601	AM2005/0270	a/alpha	C. tropicalis	Aberdeen	Location: Country: england DST: 96
2602	AM2005/0282	a/alpha	C. tropicalis	Aberdeen	Location: Country: england DST: 95
2603	AM2005/0569	a/alpha	C. tropicalis	Aberdeen	Location: Country: england DST: 105
2604	AM2005/0276	a/alpha	C. tropicalis	Aberdeen	Location: Country: england DST: 106
2605	AM2004/0090	a/a	C. tropicalis	Aberdeen	Location: Country: england DST: 76
2606	AM2005/0297	a/alpha	C. tropicalis	Aberdeen	Location: Country: england DST: 112
2607	AM2005/0280	a/a	C. tropicalis	Aberdeen	Location: Country: england DST: 107
2608	AM2005/0257	a/alpha	C. tropicalis	Aberdeen	Location: blood Country: england DST: 103
2609	AM2005/0275	a/alpha	C. tropicalis	Aberdeen	Location: sputum Country: england DST: 104
2610	AM2005/0287	a/alpha	C. tropicalis	Aberdeen	Location: faeces Country: england DST: 109
2611	AM2005/0289	a/alpha	C. tropicalis	Aberdeen	Location: urine Country: england DST: 110
2612	AM2005/0290	a/alpha	C. tropicalis	Aberdeen	Location: sputum Country: england DST: 111
2613	AM2005/0291	a/alpha	C. tropicalis	Aberdeen	Location: BAL Country: england DST: 92
2614	AM2005/0292	a/a	C. tropicalis	Aberdeen	Location: sputum Country: england DST: 93
2615	AM2007/0112	a/alpha	C. tropicalis	Aberdeen	Location: blood Country: scotland DST: 129
2616	SCS2446	a/alpha	C. tropicalis	Aberdeen	Location: blood Country: scotland DST: 128
2617	SCS122443V	a/alpha	C. tropicalis	Aberdeen	Location: blood Country: scotland DST: 132
Switching a/alpha strains
