# Supplementary material for: MTL–Independent Phenotypic Switching in Candida tropicalis and a Dual Role for Wor1 in Regulating Switching and Filamentation
Source: PLoS Genet. 2013 Mar 21;9(3):e1003369. doi: 10.1371/journal.pgen.1003369 (PMC3605238; doi:10.1371/journal.pgen.1003369)
Supplement: Table S5 — List of a/α white-specific genes. (XLSX) [file pgen.1003369.s010.xlsx]

## Sheet: Sheet1
a/α White-Specific Genes	Fold Change Relative to Opaque	C. albicans SC5314 Homolog	Gene Name	White-opaque fold change in Ca
CTRG_00813	-759.193	N/A		N/A
CTRG_00731	-201.545	orf19.4366		N/A
CTRG_01245	-170.215	orf19.1461		N/A
CTRG_03259	-123.618	N/A		N/A
CTRG_00040	-111.795	orf19.4679	AGP2	White, 11.3
CTRG_00051	-98.2207	N/A		N/A
CTRG_00471	-86.382	orf19.3369	MOH1	N/A
CTRG_00468	-74.2572	N/A		N/A
CTRG_03341	-72.2186	orf19.4886		N/A
CTRG_00284	-49.1514	orf19.2693	GST2	N/A
CTRG_00722	-44.6621	orf19.4372		N/A
CTRG_00590	-44.1164	orf19.5843	SRR1	N/A
CTRG_00268	-36.4381	N/A		N/A
CTRG_00255	-35.6604	orf19.2738	SUL2	N/A
CTRG_00723	-35.2085	N/A		N/A
CTRG_04391	-30.4299	orf19.6017		N/A
CTRG_00267	-30.4141	N/A		N/A
CTRG_05962	-30.2906	orf19.7284	ASR2	N/A
CTRG_05963	-30.2686	orf19.7283		N/A
CTRG_00142	-28.7896	orf19.2762	AHP1	N/A
CTRG_02543	-28.6258	orf19.251		N/A
CTRG_02106	-27.4145	orf19.5625		N/A
CTRG_00467	-27.2357	orf19.335		N/A
CTRG_04140	-25.4122	N/A		N/A
CTRG_00815	-25.2902	orf19.2846		White, 4.9
CTRG_04184	-24.9722	N/A		N/A
CTRG_01290	-24.3125	N/A		N/A
CTRG_03937	-24.1592	orf19.3803	MNN22	N/A
CTRG_05130	-23.8183	N/A		N/A
CTRG_01691	-23.4173	orf19.1862		White, 23.1
CTRG_01140	-23.0037	orf19.2048		White, 28.1
CTRG_01210	-21.9243	orf19.851		White, 3.3
CTRG_03661	-21.42	orf19.5025	MET3	White, 6.2
CTRG_00285	-21.132	orf19.2691		N/A
CTRG_02101	-20.6132	orf19.6793		N/A
CTRG_03800	-20.517	orf19.2897	SOU2	N/A
CTRG_04122	-20.1431	orf19.2296		N/A
CTRG_01270	-18.7715	N/A		N/A
CTRG_00389	-18.6826	orf19.513		N/A
CTRG_01286	-18.6541	orf19.842	ASR3	N/A
CTRG_00394	-18.4558	orf19.539	LAP3	Opaque, 47.8
CTRG_00158	-18.1283	orf19.2770		N/A
CTRG_00458	-17.7971	orf19.2810	AAP1	Opaque, 12.9
CTRG_03271	-17.3793	orf19.4773	AOX2	N/A
CTRG_01813	-17.3523	orf19.2170	PHM7	N/A
CTRG_00902	-17.3481	N/A		N/A
CTRG_01048	-16.9554	orf19.7502		N/A
CTRG_01093	-16.8789	orf19.2114		N/A
CTRG_05042	-16.7639	orf19.6489	FMP45	White, 3.8
CTRG_05423	-16.4487	orf19.5763		N/A
CTRG_00976	-16.4342	N/A		N/A
CTRG_05162	-16.0881	N/A		N/A
CTRG_00037	-15.9975	N/A		N/A
CTRG_00280	-15.8932	N/A		N/A
CTRG_00254	-15.7823	orf19.2737		N/A
CTRG_03993	-15.1527	orf19.4438	RME1	N/A
CTRG_00754	-15.0997	orf19.4379	PRP13	N/A
CTRG_03296	-15.0477	orf19.1830		Opaque, 13.8
CTRG_01076	-14.983	orf19.1923	RRN3	N/A
CTRG_01887	-14.4575	orf19.2241	PST1	N/A
CTRG_00157	-14.0625	N/A		N/A
CTRG_00580	-13.8857	N/A		N/A
CTRG_02719	-13.6895	orf19.5592		N/A
CTRG_00809	-13.6433	orf19.2848		N/A
CTRG_00408	-12.9621	orf19.535	RBR1	Opaque, 22.3
CTRG_01812	-12.9196	orf19.2172	ARA1	N/A
CTRG_03292	-12.7261	N/A		N/A
CTRG_00156	-12.6257	orf19.2768	AMS1	N/A
CTRG_00162	-12.5281	N/A		N/A
CTRG_04602	-12.5046	orf19.4526	HSP30	N/A
CTRG_05940	-12.2774	orf19.7310		White, 18.5
CTRG_04252	-12.042	N/A		N/A
CTRG_00660	-11.8813	orf19.3131	OYE32	N/A
CTRG_03620	-11.8495	orf19.4970		N/A
CTRG_03991	-11.7992	N/A		N/A
CTRG_03352	-11.6475	orf19.4873		Opaque, 9.7
CTRG_00526	-11.5459	orf19.6316		N/A
CTRG_00265	-11.3756	N/A		N/A
CTRG_00286	-11.3588	orf19.1313	CDR3	Opaque, 2.9
CTRG_01777	-11.3096	N/A		N/A
CTRG_03611	-11.2219	N/A		N/A
CTRG_00749	-11.062	orf19.4391		N/A
CTRG_01353	-10.9331	orf19.5826		N/A
CTRG_02048	-10.8319	orf19.5348	TPS3	N/A
CTRG_01884	-10.7154	orf19.2244		N/A
CTRG_04037	-10.6533	orf19.2898		White, 6.5
CTRG_00738	-10.6276	orf19.4380.1		N/A
CTRG_01886	-10.2492	N/A		N/A
CTRG_00501	-10.1439	orf19.2726		White, 5.6
CTRG_00356	-10.0455	orf19.473	TPO4	White, 3.9
CTRG_01828	-10.0108	N/A		N/A
CTRG_03270	-9.85483	orf19.4774	AOX1	White, 6
CTRG_01237	-9.82101	orf19.1449		N/A
CTRG_04893	-9.71171	N/A		N/A
CTRG_01522	-9.64511	orf19.5210		N/A
CTRG_01246	-9.54912	orf19.1462	SMP2	N/A
CTRG_04726	-9.28979	N/A		N/A
CTRG_00727	-9.13704	orf19.4370		N/A
CTRG_01211	-8.97487	orf19.860	BMT8	N/A
CTRG_01183	-8.87579	orf19.893	PGA17	Opaque, 75.1
CTRG_02442	-8.86941	orf19.244	DCG1	N/A
CTRG_01861	-8.78785	orf19.3612	PST2	Opaque, 6.3
CTRG_01292	-8.46127	orf19.2006		N/A
CTRG_01123	-8.46057	orf19.2076		N/A
CTRG_00303	-8.44662	orf19.5311		N/A
CTRG_01138	-8.40651	orf19.2050		N/A
CTRG_03324	-8.3861	N/A		N/A
CTRG_01247	-8.37376	orf19.1464	BMT5	N/A
CTRG_05178	-8.29805	orf19.6687		N/A
CTRG_02069	-8.2685	orf19.1395		White, 6.8
CTRG_00604	-8.2237	orf19.3885		N/A
CTRG_01581	-8.09959	orf19.792		N/A
CTRG_00463	-8.09257	N/A		N/A
CTRG_02376	-8.0807	orf19.1653		N/A
CTRG_00302	-8.01735	orf19.5308		N/A
CTRG_01831	-7.94381	N/A		N/A
CTRG_03325	-7.73151	N/A		N/A
CTRG_03114	-7.73002	N/A		N/A
CTRG_04984	-7.69009	orf19.6557		N/A
CTRG_01131	-7.65966	orf19.2065		N/A
CTRG_00328	-7.64425	orf19.1307		N/A
CTRG_00488	-7.56296	orf19.5295		N/A
CTRG_05043	-7.53702	orf19.6492		N/A
CTRG_00434	-7.50403	orf19.3799		N/A
CTRG_02430	-7.48944	orf19.6998	GTT1	Opaque, 11
CTRG_04959	-7.46426	orf19.6574	ALK6	N/A
CTRG_00464	-7.41163	N/A		N/A
CTRG_04116	-7.40244	orf19.675		N/A
CTRG_00512	-7.37328	orf19.552		N/A
CTRG_01966	-7.33051	N/A		N/A
CTRG_04358	-7.33025	N/A		N/A
CTRG_01202	-7.30826	orf19.868	ADAEC	N/A
CTRG_03584	-7.25764	orf19.4934	OP4	Opaque, 36.5
CTRG_05939	-7.22752	orf19.7311		N/A
CTRG_05663	-7.19129	N/A		N/A
CTRG_03256	-7.06285	orf19.4749		N/A
CTRG_05662	-6.98253	orf19.7093	HGT13	N/A
CTRG_05144	-6.97928	orf19.1332	SNG4	N/A
CTRG_00960	-6.97908	N/A		N/A
CTRG_00461	-6.96264	N/A		N/A
CTRG_02440	-6.93444	orf19.246		N/A
CTRG_00955	-6.82867	orf19.3226		N/A
CTRG_00300	-6.78454	N/A		N/A
CTRG_04599	-6.77978	orf19.4530.1		N/A
CTRG_01827	-6.7009	N/A		N/A
CTRG_06043	-6.65874	N/A		N/A
CTRG_04834	-6.64261	orf19.2460		N/A
CTRG_01829	-6.64152	orf19.1349		N/A
CTRG_00940	-6.6361	orf19.2531	CSP37	N/A
CTRG_00022	-6.62479	orf19.4575		N/A
CTRG_01916	-6.46325	orf19.4082	DDR48	Opaque, 9.7
CTRG_02568	-6.45985	N/A		N/A
CTRG_01965	-6.45113	N/A		N/A
CTRG_01885	-6.39802	orf19.2242	PRB1	N/A
Grand	-6.35902	N/A		N/A
CTRG_01917	-6.3499	N/A		N/A
CTRG_01531	-6.33757	N/A		N/A
CTRG_03682	-6.30701	orf19.7214		White, 6.5
CTRG_00633	-6.30176	N/A		N/A
CTRG_04174	-6.25713	orf19.2781		N/A
CTRG_01371	-6.25101	orf19.1586	FGR22	N/A
CTRG_03823	-6.20668	orf19.2882	XUT1	N/A
CTRG_01991	-6.164	orf19.1368		N/A
CTRG_05531	-6.16138	orf19.6673	HEX1	N/A
CTRG_01809	-6.0913	orf19.2175		N/A
CTRG_00896	-6.08764	orf19.2613	ECM4	N/A
CTRG_01326	-6.0635	orf19.5799		N/A
CTRG_05672	-6.06266	N/A		N/A
CTRG_01504	-6.05342	N/A		N/A
CTRG_00152	-5.98427	N/A		N/A
CTRG_00175	-5.92114	orf19.4571		N/A
CTRG_03145	-5.84046	orf19.6117		N/A
CTRG_01325	-5.83743	N/A		N/A
CTRG_00594	-5.8285	orf19.6649	BRF1	N/A
CTRG_00172	-5.81314	orf19.4568	ZCF25	N/A
CTRG_04298	-5.77968	orf19.6077		N/A
CTRG_05222	-5.73433	orf19.5158		N/A
CTRG_02545	-5.70931	orf19.258		N/A
CTRG_02540	-5.69275	orf19.348	SKN2	N/A
CTRG_00480	-5.69195	orf19.1324	RAD2	N/A
CTRG_03085	-5.68437	orf19.6420	PGA13	Opaque, 12.9
CTRG_02877	-5.67785	orf19.3405	ZCF18	N/A
CTRG_05029	-5.6633	orf19.6919		N/A
CTRG_01141	-5.65293	orf19.2047		N/A
CTRG_00559	-5.65049	orf19.651	LYP1	N/A
CTRG_04919	-5.61269	orf19.7085		White, 7.8
CTRG_06181	-5.59643	orf19.5431		N/A
CTRG_05165	-5.59543	orf19.7200		N/A
CTRG_00074	-5.52317	orf19.4167		N/A
CTRG_05163	-5.45848	N/A		N/A
CTRG_00042	-5.43489	orf19.4682	HGT17	N/A
CTRG_02594	-5.4303	orf19.313	DAL4	N/A
CTRG_00301	-5.42971	orf19.5307	JEN2	Opaque, 12
CTRG_00021	-5.4053	orf19.4577		N/A
CTRG_00117	-5.39361	orf19.367	CNH1	N/A
CTRG_00656	-5.39137	orf19.457		N/A
CTRG_00996	-5.37712	orf19.3269	GSL2	N/A
CTRG_00126	-5.35633	orf19.5651		N/A
CTRG_05143	-5.34923	orf19.1333	SNG3	N/A
CTRG_00096	-5.30197	N/A		N/A
CTRG_00651	-5.2849	orf19.3854		N/A
CTRG_05231	-5.26707	orf19.5686		White, 3.4
CTRG_04658	-5.25795	N/A		N/A
CTRG_01180	-5.22592	orf19.896	CHK1	N/A
CTRG_00795	-5.20421	orf19.2425	HGT18	N/A
CTRG_00655	-5.19993	orf19.454	SFL1	N/A
CTRG_05894	-5.18736	orf19.6601		N/A
CTRG_00714	-5.1618	orf19.4356	HGT3	N/A
CTRG_00631	-5.13637	orf19.3874		N/A
CTRG_02361	-5.10222	N/A		N/A
CTRG_01303	-5.09736	orf19.5782		N/A
CTRG_00733	-5.08294	orf19.4365		N/A
CTRG_00177	-5.0806	orf19.4657		N/A
CTRG_00677	-5.05243	orf19.1852		N/A
CTRG_05972	-5.03682	orf19.5612	BMT4	N/A
CTRG_02558	-5.01391	orf19.278		White, 6.1
CTRG_02544	-4.97142	orf19.255	ZCF1	N/A
CTRG_05236	-4.96227	orf19.5683		N/A
CTRG_00771	-4.96039	orf19.2396	IFR2	N/A
CTRG_00087	-4.93633	orf19.4185		N/A
CTRG_03308	-4.93141	N/A		N/A
CTRG_04135	-4.85594	orf19.4783		N/A
CTRG_02325	-4.82574	orf19.5863		N/A
CTRG_00174	-4.81066	orf19.4570		N/A
CTRG_00647	-4.79074	orf19.6638	PTC4	N/A
CTRG_00219	-4.78145	orf19.4610		N/A
CTRG_00368	-4.7725	N/A		N/A
CTRG_04803	-4.76013	orf19.3040	EHT1	White, 10
CTRG_00788	-4.75497	orf19.2414		N/A
CTRG_04722	-4.73462	orf19.5203		N/A
CTRG_00649	-4.72602	orf19.6640	TPS1	N/A
CTRG_04849	-4.71089	orf19.6899		N/A
CTRG_05434	-4.70518	orf19.3214		N/A
CTRG_02900	-4.70029	orf19.3508		N/A
CTRG_05890	-4.69314	orf19.6592		N/A
CTRG_04203	-4.69062	orf19.6229	CAT1	N/A
CTRG_05993	-4.68971	orf19.4317	GRE3	N/A
CTRG_04826	-4.67673	N/A		N/A
CTRG_01356	-4.6766	orf19.5824		N/A
CTRG_04442	-4.67592	orf19.3330.3	POX18	N/A
CTRG_00658	-4.66499	orf19.459	ADP1	N/A
CTRG_01817	-4.66335	orf19.2165		White, 3.7
CTRG_00344	-4.66164	orf19.1314		N/A
CTRG_01865	-4.6549	N/A		N/A
CTRG_00456	-4.64659	orf19.323		N/A
CTRG_00238	-4.63219	orf19.4595		N/A
CTRG_02460	-4.62515	orf19.7002		N/A
CTRG_06185	-4.62515	orf19.5426		N/A
CTRG_01086	-4.60976	orf19.2107	MUQ1	N/A
CTRG_00642	-4.58684	orf19.6632	ACO2	N/A
CTRG_00682	-4.5791	orf19.699		N/A
CTRG_04993	-4.56938	orf19.5167	IFM1	N/A
CTRG_01276	-4.55555	orf19.1494	RAD23	N/A
CTRG_01212	-4.5554	orf19.856	IFK2	N/A
CTRG_00900	-4.55208	orf19.2616	UGT51C1	N/A
CTRG_06050	-4.54727	orf19.3910		N/A
CTRG_04226	-4.54136	N/A		N/A
CTRG_03859	-4.53238	orf19.1239		Opaque, 43.6
CTRG_04225	-4.48252	N/A		N/A
CTRG_05978	-4.43674	N/A		N/A
CTRG_04127	-4.42216	orf19.4771		White, 4.3
CTRG_04152	-4.41756	orf19.2792	IST2	N/A
CTRG_02509	-4.40686	N/A		N/A
CTRG_06203	-4.40228	orf19.6993	GAP2	N/A
CTRG_03683	-4.37945	N/A		N/A
CTRG_00001	-4.3749	orf19.5667	MNR2	N/A
CTRG_03999	-4.33941	orf19.5076	PFY1	N/A
CTRG_00343	-4.31509	orf19.2701		Opaque, 8.7
CTRG_03597	-4.3072	orf19.3007.2		N/A
CTRG_01390	-4.27234	orf19.1564		N/A
CTRG_03094	-4.24864	orf19.6398		N/A
CTRG_01821	-4.24202	orf19.1354	UCF1	N/A
CTRG_05512	-4.23498	orf19.6660		N/A
CTRG_04424	-4.20907	orf19.3310		N/A
CTRG_01323	-4.1945	N/A		N/A
CTRG_02329	-4.18908	N/A		N/A
CTRG_06206	-4.18797	orf19.6996		Opaque, 4.5
CTRG_04679	-4.17976	orf19.2968		N/A
CTRG_00689	-4.16697	N/A		N/A
CTRG_01352	-4.16409	N/A		N/A
CTRG_04801	-4.16334	orf19.3021		N/A
CTRG_00304	-4.1594	orf19.5312	MET4	N/A
CTRG_00176	-4.14716	orf19.4658		N/A
CTRG_02618	-4.14218	orf19.6396		N/A
CTRG_00355	-4.12443	orf19.597		N/A
CTRG_03648	-4.12018	orf19.4980	HSP70	White, 10.4
CTRG_00027	-4.11246	orf19.4662	RLM1	N/A
CTRG_05164	-4.10027	orf19.7199		N/A
CTRG_02576	-4.07768	orf19.918	CDR11	N/A
CTRG_02521	-4.07321	orf19.5992	WOR2	Opaque, 4.4
CTRG_00200	-4.05925	orf19.4629		N/A
CTRG_04447	-4.05795	orf19.3338		N/A
CTRG_00216	-4.03677	N/A		N/A
CTRG_01154	-4.02747	orf19.2036		N/A
CTRG_04355	-4.02712	orf19.6053	CIS2	N/A
CTRG_01764	-4.02364	orf19.2248	ARE2	N/A
CTRG_05345	-4.01458	orf19.1979	GIT3	White, 15.6
CTRG_00311	-4.00607	orf19.1595		N/A
CTRG_04833	-3.98565	orf19.2461	PRN4	Opaque, 6.3
CTRG_01908	-3.97887	orf19.35		N/A
CTRG_01808	-3.97031	orf19.225		N/A
CTRG_01759	-3.96343	orf19.2252		N/A
CTRG_01825	-3.96069	orf19.1348		N/A
CTRG_00798	-3.95314	orf19.2863		N/A
CTRG_02443	-3.94996	orf19.243	OXR1	N/A
CTRG_00432	-3.94527	orf19.2681	RBT7	N/A
CTRG_01251	-3.9414	orf19.1468		N/A
CTRG_01474	-3.93128	orf19.3563		N/A
CTRG_02332	-3.89399	orf19.345		N/A
CTRG_02319	-3.89129	orf19.5879		N/A
CTRG_00653	-3.89028	orf19.3848		N/A
CTRG_00646	-3.88254	orf19.6637		White, 4.7
CTRG_03969	-3.88024	orf19.6196		N/A
CTRG_05146	-3.87985	orf19.6706	GYP7	Opaque, 5.4
CTRG_01923	-3.87918	N/A		N/A
CTRG_02802	-3.87448	orf19.5514		N/A
CTRG_04144	-3.87246	orf19.5070		N/A
CTRG_05372	-3.87045	orf19.1950		N/A
CTRG_03601	-3.82748	orf19.4953		N/A
CTRG_05496	-3.82179	N/A		N/A
CTRG_04555	-3.81319	orf19.411		N/A
CTRG_02330	-3.80857	N/A		N/A
CTRG_03153	-3.79934	orf19.5102	PLB5	N/A
CTRG_05559	-3.75288	N/A		N/A
CTRG_00920	-3.74354	orf19.173		N/A
CTRG_00339	-3.74152	orf19.2695	UBR1	N/A
CTRG_00694	-3.72825	orf19.6621	MHP1	N/A
CTRG_01119	-3.72278	orf19.2079	PHHB	N/A
CTRG_02765	-3.70825	orf19.1078	HBR2	N/A
CTRG_01744	-3.69489	orf19.2268	RCK2	N/A
CTRG_00779	-3.68777	orf19.2401		N/A
CTRG_00290	-3.68618	orf19.2703		N/A
CTRG_01553	-3.66929	N/A		N/A
CTRG_01527	-3.65596	orf19.5204		N/A
CTRG_01411	-3.65533	orf19.1534		N/A
CTRG_05342	-3.64836	orf19.1976	TRX2	N/A
CTRG_00217	-3.62662	N/A		N/A
CTRG_03676	-3.62191	N/A		N/A
CTRG_03430	-3.61518	orf19.4791		N/A
CTRG_04546	-3.59876	orf19.419		N/A
CTRG_06058	-3.58064	orf19.3902		Opaque, 53
CTRG_04134	-3.57762	orf19.4781	GRP1	N/A
CTRG_05951	-3.56154	orf19.7296		N/A
CTRG_01173	-3.55568	orf19.899		N/A
CTRG_05523	-3.54737	orf19.6680	FGR27	N/A
CTRG_05406	-3.54614	orf19.5602	BMT6	N/A
CTRG_03266	-3.52959	orf19.4777	DAK2	N/A
CTRG_05015	-3.50885	orf19.6482		N/A
CTRG_01725	-3.50764	orf19.1890		N/A
CTRG_01594	-3.5046	orf19.4506	LYS22	N/A
CTRG_05405	-3.50217	orf19.4229		N/A
CTRG_01085	-3.49839	orf19.2106		N/A
CTRG_01657	-3.49222	orf19.3546	PEX2	N/A
CTRG_00786	-3.49096	orf19.2411		N/A
CTRG_01724	-3.46676	orf19.1891	41000	N/A
CTRG_01508	-3.45995	orf19.4119	SPO72	N/A
CTRG_06061	-3.45216	orf19.4251	ZCF22	N/A
CTRG_02328	-3.42653	orf19.5862	AFP99	N/A
CTRG_00457	-3.40139	orf19.2809	CTN3	N/A
CTRG_01458	-3.2898	orf19.3577.1		N/A
