# Supplementary material for: MTL–Independent Phenotypic Switching in Candida tropicalis and a Dual Role for Wor1 in Regulating Switching and Filamentation
Source: PLoS Genet. 2013 Mar 21;9(3):e1003369. doi: 10.1371/journal.pgen.1003369 (PMC3605238; doi:10.1371/journal.pgen.1003369)
Supplement: Table S6 — List of a/α opaque-specific genes. (XLSX) [file pgen.1003369.s011.xlsx]

## Sheet: Sheet1
a/α Opaque Specific Gene	Fold Change Relative to White	C. albicans SC5314 orf	Gene Name	White-opaque fold change in Ca
CTRG_00477	63.529	orf19.1327	RBT1	N/A
CTRG_03527	49.2447	N/A		N/A
CTRG_04257	30.3626	orf19.1822	UME6	N/A
CTRG_01028	28.1232	N/A		N/A
CTRG_00948	15.6695	orf19.2520		N/A
CTRG_03837	14.1502	orf19.1264	CFL2	White, 34.5
CTRG_00686	13.104	orf19.695	RGS2	N/A
CTRG_00994	13.0272	orf19.3267		N/A
CTRG_01025	12.1815	orf19.7485		N/A
CTRG_00351	12.0948	N/A		N/A
CTRG_01029	11.9868	N/A		N/A
CTRG_00350	11.8669	orf19.5302	PGA31	N/A
CTRG_01024	11.4315	orf19.7486	MRPL6	N/A
CTRG_04380	11.1947	orf19.6028	HGC1	Opaque, 4.4
CTRG_00939	9.73437	orf19.2532	PRS	N/A
CTRG_06027	9.5419	orf19.3938		N/A
CTRG_00970	9.43679	orf19.3244		N/A
CTRG_00548	9.34387	orf19.639.1		N/A
CTRG_00364	9.04268	orf19.484	MRPL40	N/A
CTRG_01164	8.75007	orf19.2023	HGT7	White, 8.8
CTRG_00853	8.45981	orf19.2573	FRS1	N/A
CTRG_03735	8.36868	orf19.2128		N/A
CTRG_00516	8.19859	orf19.1738.1		N/A
CTRG_00470	8.06014	orf19.3367		N/A
CTRG_00214	7.89055	orf19.4616	POL30	N/A
CTRG_00097	7.67973	N/A		N/A
CTRG_00921	7.51382	orf19.172	RPC19	N/A
CTRG_03454	7.45392	orf19.5279		N/A
CTRG_00931	7.44618	orf19.2546	TRP2	N/A
CTRG_01061	7.35646	orf19.7513	ALK2	Opaque, 5
CTRG_00975	7.30179	orf19.3239	CTF18	N/A
CTRG_03165	7.29015	orf19.397		N/A
CTRG_01052	7.27907	orf19.1143		N/A
CTRG_04519	7.2501	orf19.445		N/A
CTRG_04767	7.01665	orf19.4459		Opaque, 5.4
CTRG_04802	7.00815	orf19.1037		N/A
CTRG_00953	6.9181	orf19.3221	CPA2	N/A
Grand	6.89055	N/A		N/A
CTRG_02258	6.84309	orf19.7386		N/A
CTRG_02890	6.81223	orf19.685	YHM1	N/A
CTRG_00822	6.77478	orf19.2837	ALG5	Opaque, 3.2
CTRG_03385	6.67145	orf19.4837	DAM1	N/A
CTRG_03729	6.61425	orf19.2158	NAG3	N/A
CTRG_01012	6.56764	orf19.3287	BUD22	N/A
CTRG_05803	6.54322	orf19.7631	SLD5	N/A
CTRG_00376	6.49416	orf19.496		N/A
CTRG_03509	6.4632	orf19.5235		N/A
CTRG_03070	6.41674	orf19.6129	MRPL8	N/A
CTRG_02707	6.37423	orf19.2654	RMS1	N/A
CTRG_01095	6.328	orf19.2116	NAT2	N/A
CTRG_05511	6.24455	orf19.6662		N/A
CTRG_00903	6.19992	orf19.3751		N/A
CTRG_00892	6.14484	orf19.3753	SEF1	N/A
CTRG_00841	6.1204	orf19.163		N/A
CTRG_00104	6.0996	orf19.4176		N/A
CTRG_00789	6.08023	orf19.2415		N/A
CTRG_02205	5.98383	orf19.3777		N/A
CTRG_03215	5.90423	orf19.4721		N/A
CTRG_05855	5.88169	N/A		N/A
CTRG_02688	5.8806	orf19.2639		N/A
CTRG_04132	5.80673	orf19.4424	PHO100	N/A
CTRG_03460	5.78975	orf19.5271		N/A
CTRG_03448	5.72986	orf19.5265	KIP4	N/A
CTRG_04464	5.6955	orf19.3357		N/A
CTRG_04108	5.68732	orf19.668		N/A
CTRG_00324	5.60611	orf19.1303		N/A
CTRG_03118	5.59446	orf19.8		N/A
CTRG_00946	5.58944	orf19.2524	MGE1	N/A
CTRG_00919	5.58604	orf19.175		N/A
CTRG_02976	5.52414	orf19.119		N/A
CTRG_00923	5.51214	orf19.171	DBP2	N/A
CTRG_01166	5.49223	orf19.2019		N/A
CTRG_04138	5.48797	N/A		N/A
CTRG_01268	5.48092	orf19.1485		N/A
CTRG_03689	5.44743	orf19.7219	FTR1	N/A
CTRG_03053	5.42989	orf19.6136		N/A
CTRG_05801	5.39828	orf19.7634	MCD1	N/A
CTRG_03582	5.37464	orf19.4932		N/A
CTRG_00981	5.37448	orf19.3250		N/A
CTRG_00419	5.36938	orf19.549		N/A
CTRG_05485	5.28196	orf19.409		N/A
CTRG_05942	5.27046	orf19.7307		N/A
CTRG_04890	5.20999	orf19.7019	YML6	N/A
CTRG_00871	5.1914	orf19.2594		N/A
CTRG_05917	5.17914	orf19.7324	THI13	N/A
CTRG_00170	5.173	orf19.4566		N/A
CTRG_02921	5.14706	orf19.3466		N/A
CTRG_01199	5.12467	orf19.863		N/A
CTRG_00930	5.04813	orf19.2547		N/A
CTRG_05297	5.00458	orf19.3202		N/A
CTRG_03301	5.00328	orf19.989		N/A
CTRG_03287	5.00198	orf19.1835		N/A
CTRG_03811	4.99505	orf19.2885	PRI2	N/A
CTRG_03921	4.94939	orf19.3818	GOA1	N/A
CTRG_01000	4.92031	orf19.3276	PWP2	N/A
CTRG_00880	4.87195	orf19.2600	SPC98	N/A
CTRG_03373	4.83076	orf19.4853	HCM1	N/A
CTRG_00098	4.82407	N/A		N/A
CTRG_03730	4.82323	orf19.2160	NAG4	N/A
CTRG_05261	4.78167	orf19.947	MRP17	N/A
CTRG_02941	4.75086	orf19.3646	CTR1	N/A
CTRG_05688	4.73078	orf19.6828		N/A
CTRG_02808	4.69785	orf19.3480		N/A
CTRG_03233	4.68275	orf19.4739	MSS116	N/A
CTRG_03943	4.68241	orf19.3831		N/A
CTRG_04883	4.66536	orf19.7012		N/A
CTRG_03590	4.64779	orf19.4941	TYE7	N/A
CTRG_04514	4.63443	orf19.439		N/A
CTRG_01334	4.60447	orf19.5839	PDR17	N/A
CTRG_02247	4.59878	orf19.7422		N/A
CTRG_01097	4.5928	orf19.2119	NDT80	White, 3.7
CTRG_02769	4.58922	orf19.73		N/A
CTRG_00924	4.58366	orf19.169	CHO2	N/A
CTRG_01707	4.57351	orf19.2214		N/A
CTRG_05603	4.56543	orf19.6752		N/A
CTRG_04455	4.55674	orf19.3348		N/A
CTRG_00893	4.55502	orf19.2610		N/A
CTRG_05877	4.55358	N/A		N/A
CTRG_03506	4.55192	orf19.5230	MRPS9	N/A
CTRG_02893	4.53232	orf19.688		N/A
CTRG_04341	4.5096	orf19.2998	TSR2	N/A
CTRG_02907	4.50323	orf19.3501		N/A
CTRG_00198	4.50062	orf19.4631	ERG251	N/A
CTRG_05483	4.48939	orf19.406	ERG1	N/A
CTRG_06159	4.48156	orf19.7664		N/A
CTRG_04302	4.48076	orf19.6073	HMX1	Opaque, 7.2
CTRG_01026	4.47563	orf19.7488		N/A
CTRG_02237	4.4612	orf19.7409.1		N/A
CTRG_04781	4.45189	orf19.3010		N/A
CTRG_04487	4.44366	orf19.760		N/A
CTRG_02757	4.43213	orf19.1087		N/A
CTRG_02366	4.41185	orf19.1662		N/A
CTRG_00760	4.40533	orf19.2382		N/A
CTRG_01754	4.39542	orf19.2259		N/A
CTRG_00825	4.39351	orf19.2832	INN1	N/A
CTRG_00414	4.3696	orf19.542	HXK2	White, 8
CTRG_06234	4.36252	orf19.5505	HIS7	N/A
CTRG_03084	4.31116	orf19.6417	TSR1	N/A
CTRG_03285	4.30735	orf19.2352		N/A
CTRG_03189	4.2971	orf19.1109		N/A
CTRG_04800	4.28411	orf19.3022		N/A
CTRG_06131	4.26782	orf19.4018		N/A
CTRG_00881	4.2171	orf19.2601	HEM1	N/A
CTRG_05282	4.21052	orf19.923	THR1	N/A
CTRG_04457	4.19785	orf19.3350	MRP20	N/A
CTRG_03579	4.1945	orf19.4929		N/A
CTRG_03989	4.1916	orf19.5064	MRPL3	N/A
CTRG_00144	4.18072	orf19.2754		N/A
CTRG_05919	4.16264	N/A		N/A
CTRG_04651	4.13891	orf19.2934		N/A
CTRG_02801	4.13246	orf19.5515		N/A
CTRG_00378	4.12427	orf19.498		N/A
CTRG_00979	4.11734	orf19.3249	LAG1	N/A
CTRG_00823	4.11424	orf19.2834	RPD3	N/A
CTRG_05835	4.10107	orf19.7599	UTP5	N/A
CTRG_03362	4.10078	orf19.4862.2	PET100	N/A
CTRG_03387	4.09539	orf19.4835		N/A
CTRG_04728	4.09539	orf19.1065	SSA2	N/A
CTRG_03311	4.08688	orf19.4896		N/A
CTRG_05320	4.08122	orf19.3171	ACH1	N/A
CTRG_03908	4.07768	orf19.4418	FMT1	N/A
CTRG_05166	4.07415	orf19.7203		N/A
CTRG_03972	4.07062	orf19.1232	VRG4	N/A
CTRG_02731	4.0118	orf19.5747		N/A
CTRG_04244	3.99377	orf19.6266		N/A
CTRG_04902	3.991	orf19.7065	PSF3	N/A
CTRG_03355	3.98616	orf19.4870	DBP3	N/A
CTRG_04960	3.97168	orf19.6565		N/A
CTRG_01448	3.96893	orf19.828		N/A
CTRG_03971	3.94972	orf19.1233	ADE4	N/A
CTRG_00828	3.91734	orf19.2829		N/A
CTRG_00962	3.9109	orf19.3231	CDC27	N/A
CTRG_00521	3.895	orf19.551		N/A
CTRG_05195	3.88792	orf19.7194		N/A
CTRG_03827	3.87918	orf19.1277		N/A
CTRG_03691	3.87112	orf19.7222	PAM16	N/A
CTRG_04793	3.86308	orf19.3034	RLI1	N/A
CTRG_01569	3.85572	orf19.805		N/A
CTRG_03864	3.82842	orf19.1802		N/A
CTRG_03515	3.8271	orf19.5232	CSI2	N/A
CTRG_05887	3.82643	orf19.6597		N/A
CTRG_04941	3.81518	orf19.7112	FRP2	N/A
CTRG_00322	3.78751	orf19.1300		N/A
CTRG_00885	3.76657	orf19.2604		N/A
CTRG_03001	3.73213	orf19.1201		N/A
CTRG_04100	3.71385	orf19.657	SAM2	N/A
CTRG_00935	3.70667	orf19.2541		N/A
CTRG_03178	3.68011	orf19.385	GCV2	N/A
CTRG_02651	3.67501	orf19.1988	CDC45	N/A
CTRG_03425	3.66103	orf19.4796		N/A
CTRG_05235	3.60438	orf19.5684		N/A
