# Supplementary material for: MTL–Independent Phenotypic Switching in Candida tropicalis and a Dual Role for Wor1 in Regulating Switching and Filamentation
Source: PLoS Genet. 2013 Mar 21;9(3):e1003369. doi: 10.1371/journal.pgen.1003369 (PMC3605238; doi:10.1371/journal.pgen.1003369)
Supplement: Table S7 — List of a/α genes down regulated in the white state relative to Δ/Δwor1 mutants. (XLSX) [file pgen.1003369.s012.xlsx]

## Sheet: S7-Down in White vs. WOR1 KO
Ct Gene ID	Fold Change - KO / W	SC5314 orf	Gene Name
CTRG_00036	2.36957	orf19.4670	CAS5
CTRG_00401	1.81803	orf19.526	NHP2
CTRG_00500	3.59907	orf19.2724	0
CTRG_00521	3.82014	orf19.551	0
CTRG_00686	3.65786	orf19.695	RGS2				Terms from the Process Ontology
CTRG_00921	1.88654	orf19.172	RPC19				Gene Ontology term	Cluster frequency	Background frequency	Corrected P-value	False discovery rate	Genes annotated to the term
CTRG_00923	1.94767	orf19.171	DBP2				cleavage involved in rRNA processing | AmiGO	4 out of 28 genes, 14.3%	63 out of 6513 background genes, 1.0%	0.02079	0.04	NHP2, RRP6, orf19.4479, orf19.7552
CTRG_00970	1.75915	orf19.3244	0				RNA phosphodiester bond hydrolysis | AmiGO	4 out of 28 genes, 14.3%	66 out of 6513 background genes, 1.0%	0.02493	0.02	NHP2, RRP6, orf19.4479, orf19.7552
CTRG_01171	2.2226	orf19.897	VPS20
CTRG_01980	1.76479	orf19.1360	0
CTRG_02122	1.59992	orf19.5628	0
CTRG_02651	1.90561	orf19.1988	CDC45
CTRG_02660	1.78417	orf19.3710	YHB5
CTRG_02702	2.87288	orf19.2649	PCL1
CTRG_02941	1.84708	orf19.3646	CTR1
CTRG_03165	2.07304	orf19.397	0
CTRG_03859	3.0409	orf19.1239	0
CTRG_04492	1.93154	orf19.755	MRPL37
CTRG_04504	1.62789	orf19.58	RRP6
CTRG_04757	1.967	orf19.4479	0
CTRG_04798	1.74866	orf19.3026	MAS1
CTRG_05067	1.7854	orf19.7050	NOP15
CTRG_05261	1.57462	orf19.947	MRP17
CTRG_05262	1.7225	orf19.946	MET14
CTRG_05403	1.59577	orf19.4553	0
CTRG_05878	1.65663	orf19.7552	0
CTRG_05981	1.9	orf19.4299	MSW1
CTRG_06027	1.66526	orf19.3938	0
