# Supplementary material for: MTL–Independent Phenotypic Switching in Candida tropicalis and a Dual Role for Wor1 in Regulating Switching and Filamentation
Source: PLoS Genet. 2013 Mar 21;9(3):e1003369. doi: 10.1371/journal.pgen.1003369 (PMC3605238; doi:10.1371/journal.pgen.1003369)
Supplement: Table S9 — List of a/α genes down regulated in the opaque state relative to WOR1 overexpressing strains. (XLSX) [file pgen.1003369.s014.xlsx]

## Sheet: S9-Down in Opaque vs. WOR1 OE
Gene Name	Fold Change	SC5314 orf	Gene Alias
CTRG_00015	2.33071	orf19.5643	ECM7
CTRG_00016	9.89327	orf19.5645	MET15
CTRG_00017	2.20863	orf19.4580	0
CTRG_00021	2.47686	orf19.4577	0
CTRG_00029	2.87388	orf19.4665	0
CTRG_00042	3.64584	orf19.4682	HGT17
CTRG_00056	2.79166	orf19.4698	PTC8
CTRG_00062	3.37671	orf19.4706	0			Terms from the Process Ontology
CTRG_00073	2.7287	0	0			Gene Ontology term	Cluster frequency	Background frequency	Corrected P-value	False discovery rate	Genes annotated to the term
CTRG_00074	2.40197	orf19.4167	0			glycolysis | AmiGO	7 out of 247 genes, 2.8%	18 out of 6513 background genes, 0.3%	0.0018	0	CDC19, FBA1, GPM1, GPM2, PFK1, PFK2, PGI1
CTRG_00090	4.39846	0	0			regulation of single-species biofilm formation on inanimate substrate | AmiGO	9 out of 247 genes, 3.6%	33 out of 6513 background genes, 0.5%	0.0019	0	BCR1, CAS4, CHK1, CRZ2, CSR1, MSB2, RAS1, TPK2, WOR1
CTRG_00093	2.28271	orf19.4182	0			carbohydrate metabolic process | AmiGO	26 out of 247 genes, 10.5%	256 out of 6513 background genes, 3.9%	0.00279	0	AMS1, CDC19, DCW1, FBA1, GAC1, GLC3, GPD2, GPM1, GPM2, GSL2, HSP21, MNT3, NTH1, PFK1, PFK2, PGI1, SPR1, TPS1, TPS3, UGP1, XOG1, orf19.1686, orf19.2308, orf19.2737, orf19.6996, orf19.849
CTRG_00094	2.30651	orf19.4183	MUC1			trehalose metabolic process | AmiGO	5 out of 247 genes, 2.0%	10 out of 6513 background genes, 0.2%	0.01271	0.015	HSP21, NTH1, TPS1, TPS3, UGP1
CTRG_00111	3.72135	orf19.5633	0			response to temperature stimulus | AmiGO	14 out of 247 genes, 5.7%	99 out of 6513 background genes, 1.5%	0.01468	0.012	CRZ2, GAC1, GPR1, HOG1, HSP21, HSP78, MSN4, NTH1, PIR1, RAS1, SPT23, SRV2, TPS1, orf19.1856
CTRG_00117	2.69004	orf19.367	CNH1			single-organism carbohydrate metabolic process | AmiGO	21 out of 247 genes, 8.5%	202 out of 6513 background genes, 3.1%	0.0178	0.01	AMS1, CDC19, FBA1, GAC1, GLC3, GPM1, GPM2, GSL2, HSP21, MNT3, NTH1, PFK1, PFK2, PGI1, TPS1, TPS3, UGP1, XOG1, orf19.2308, orf19.6996, orf19.849
CTRG_00126	4.11323	orf19.5651	0			carbohydrate catabolic process | AmiGO	10 out of 247 genes, 4.0%	61 out of 6513 background genes, 0.9%	0.06574	0.0143	AMS1, CDC19, DCW1, FBA1, GPM1, GPM2, NTH1, PFK1, PFK2, PGI1
CTRG_00142	3.05649	orf19.2762	AHP1			glucose catabolic process | AmiGO	7 out of 247 genes, 2.8%	30 out of 6513 background genes, 0.5%	0.07813	0.0125	CDC19, FBA1, GPM1, GPM2, PFK1, PFK2, PGI1
CTRG_00156	2.81718	orf19.2768	AMS1			response to cold | AmiGO	4 out of 247 genes, 1.6%	8 out of 6513 background genes, 0.1%	0.09811	0.0156	CRZ2, MSN4, NTH1, SPT23
CTRG_00158	3.98167	orf19.2770	0
CTRG_00164	2.34994	orf19.2772	HOS3
CTRG_00182	2.4706	orf19.4649	ZCF27
CTRG_00183	3.16836	orf19.4647	HAP3
CTRG_00200	3.02286	orf19.4629	0
CTRG_00211	3.12856	orf19.4618	FBA1
CTRG_00213	2.70979	orf19.4617	0
CTRG_00216	3.5451	0	0
CTRG_00217	2.25148	0	0
CTRG_00231	2.88322	orf19.4607	0
CTRG_00238	3.05223	orf19.4595	0
CTRG_00242	2.14764	orf19.4592	HSX11
CTRG_00248	2.59256	orf19.2731	0
CTRG_00254	8.4051	orf19.2737	0
CTRG_00255	43.9297	orf19.2738	SUL2
CTRG_00258	2.44019	0	0
CTRG_00265	38.7357	0	0
CTRG_00267	75.6956	0	0
CTRG_00268	41.831	0	0
CTRG_00280	3.21123	0	0
CTRG_00284	3.68234	orf19.2693	GST2
CTRG_00285	7.3571	orf19.2691	0
CTRG_00286	21.1506	orf19.1313	CDR3
CTRG_00290	3.45682	orf19.2703	0
CTRG_00300	6.56309	0	0
CTRG_00301	2.87986	orf19.5307	JEN2
CTRG_00303	3.40463	orf19.5311	0
CTRG_00336	3.34406	0	0
CTRG_00345	2.13502	orf19.1317	OSH3
CTRG_00356	6.54501	orf19.473	TPO4
CTRG_00368	2.30517	0	0
CTRG_00383	2.35606	orf19.505	SRV2
CTRG_00394	6.57219	orf19.539	LAP3
CTRG_00402	2.93397	orf19.524	0
CTRG_00406	6.82357	0	0
CTRG_00407	4.97471	orf19.532	RBR2
CTRG_00413	2.37903	orf19.541	0
CTRG_00422	3.47825	orf19.606	0
CTRG_00424	3.54271	orf19.334	0
CTRG_00432	3.40624	orf19.2681	RBT7
CTRG_00434	2.17366	orf19.3799	0
CTRG_00458	2.653	orf19.2810	AAP1
CTRG_00461	3.92082	0	0
CTRG_00463	5.24008	0	0
CTRG_00464	4.81554	0	0
CTRG_00467	6.16684	orf19.335	0
CTRG_00468	9.60112	0	0
CTRG_00471	9.21365	orf19.3369	MOH1
CTRG_00488	2.58807	orf19.5295	0
CTRG_00506	4.58145	orf19.3364	0
CTRG_00512	23.0639	orf19.552	0
CTRG_00513	3.47076	orf19.553	0
CTRG_00515	12.0128	orf19.1741	DIT1
CTRG_00517	2.70984	orf19.1738	UGP1
CTRG_00533	2.36158	orf19.6305	0
CTRG_00537	2.37286	orf19.633	0
CTRG_00557	2.50989	orf19.649	0
CTRG_00566	3.37629	orf19.1010	MNT3
CTRG_00577	2.50425	orf19.5852	0
CTRG_00578	2.26047	orf19.3519	SUA72
CTRG_00583	4.97887	orf19.3515	0
CTRG_00584	2.65626	0	0
CTRG_00590	7.07909	orf19.5843	SRR1
CTRG_00593	2.59863	orf19.6650	0
CTRG_00597	3.24571	orf19.6643	MCT1
CTRG_00601	3.06438	orf19.3888	PGI1
CTRG_00604	3.20928	orf19.3885	0
CTRG_00606	2.60539	orf19.726	PPZ1
CTRG_00608	3.58332	orf19.723	BCR1
CTRG_00611	2.74882	orf19.719	0
CTRG_00634	2.43619	orf19.6624	0
CTRG_00635	2.80014	orf19.6625	0
CTRG_00638	3.78357	0	0
CTRG_00649	2.68119	orf19.6640	TPS1
CTRG_00655	3.49493	orf19.454	SFL1
CTRG_00672	2.16895	orf19.1857	0
CTRG_00673	2.78925	orf19.1856	0
CTRG_00689	3.99896	0	0
CTRG_00691	4.34035	0	0
CTRG_00694	3.16914	orf19.6621	MHP1
CTRG_00722	5.83875	orf19.4372	0
CTRG_00723	15.0794	0	0
CTRG_00728	2.10216	orf19.4369	0
CTRG_00731	66.4495	orf19.4366	0
CTRG_00733	3.75588	orf19.4365	0
CTRG_00736	2.12653	orf19.4381	VTC3
CTRG_00740	2.59908	0	0
CTRG_00741	4.86025	orf19.4384	HXT5
CTRG_00743	2.01461	orf19.4400	0
CTRG_00749	3.51953	orf19.4391	0
CTRG_00752	4.7354	0	0
CTRG_00753	2.35841	orf19.4362	0
CTRG_00775	2.30857	orf19.2397.3	0
CTRG_00860	17.8163	0	0
CTRG_00868	2.92488	0	0
CTRG_00874	5.37369	orf19.2583	0
CTRG_00914	4.94268	orf19.3740	PGA23
CTRG_00996	2.56574	orf19.3269	GSL2
CTRG_01020	2.15603	orf19.7479	NTH1
CTRG_01048	15.0568	orf19.7502	0
CTRG_01107	2.23535	orf19.2094	PDR6
CTRG_01119	5.09336	orf19.2079	PHHB
CTRG_01123	2.4807	orf19.2076	0
CTRG_01125	6.65511	0	0
CTRG_01127	2.53225	orf19.2069	SMF3
CTRG_01131	5.3188	orf19.2065	0
CTRG_01149	2.19124	orf19.2040	0
CTRG_01154	4.53546	orf19.2036	0
CTRG_01175	4.94562	orf19.903	GPM1
CTRG_01176	2.48113	orf19.904	0
CTRG_01180	3.02435	orf19.896	CHK1
CTRG_01181	2.82475	orf19.895	HOG1
CTRG_01187	2.42901	orf19.882	HSP78
CTRG_01189	2.55443	orf19.880	0
CTRG_01196	2.66393	orf19.872	0
CTRG_01208	13.226	orf19.849	0
CTRG_01210	4.85934	orf19.851	0
CTRG_01211	2.4364	orf19.860	BMT8
CTRG_01212	9.51869	orf19.856	IFK2
CTRG_01214	2.59885	orf19.1994	0
CTRG_01216	2.84012	orf19.1996	CHA1
CTRG_01218	2.7999	orf19.2000	0
CTRG_01226	2.3795	orf19.1991	0
CTRG_01227	2.28647	orf19.1990	SNX4
CTRG_01228	2.51582	orf19.1989	DCW1
CTRG_01230	2.06122	orf19.1442	PLB4.5
CTRG_01231	2.67066	orf19.1444	0
CTRG_01246	2.24564	orf19.1462	SMP2
CTRG_01251	2.50312	orf19.1468	0
CTRG_01255	2.0181	orf19.1474	SLA1
CTRG_01256	3.01885	orf19.1476	0
CTRG_01270	5.23754	0	0
CTRG_01272	2.17875	orf19.1490	MSB2
CTRG_01279	2.06533	orf19.1496	0
CTRG_01280	2.83955	orf19.1499	CTF1
CTRG_01283	2.6251	orf19.846	0
CTRG_01291	2.63422	orf19.2005	REG1
CTRG_01305	2.09428	orf19.909	STP4
CTRG_01321	3.67444	orf19.5797	PLC2
CTRG_01323	3.35573	0	0
CTRG_01358	2.86866	orf19.5821	0
CTRG_01360	2.33432	orf19.5818	SUR2
CTRG_01366	2.01116	orf19.5812	0
CTRG_01435	3.22992	orf19.847	YIM1
CTRG_01443	5.09559	orf19.822	HSP21
CTRG_01460	2.2626	orf19.3575	CDC19
CTRG_01474	2.30657	orf19.3563	0
CTRG_01492	2.43408	0	0
CTRG_01493	2.47555	0	0
CTRG_01522	3.55045	orf19.5210	0
CTRG_01526	2.30937	orf19.5205	0
CTRG_01539	4.75106	0	0
CTRG_01541	2.02862	orf19.6877	PNG2
CTRG_01550	2.54262	0	0
CTRG_01602	2.21568	orf19.4496	0
CTRG_01603	1.89868	orf19.4495	NDH51
CTRG_01630	1.96508	orf19.4127	0
CTRG_01656	2.39703	orf19.3537	0
CTRG_01736	2.0188	orf19.2277	TPK2
CTRG_01774	4.93141	orf19.23	RTA3
CTRG_01824	2.15547	orf19.1350	0
CTRG_01827	3.62442	0	0
CTRG_01828	4.92962	0	0
CTRG_01829	3.54363	orf19.1349	0
CTRG_01852	62.8502	0	0
CTRG_01861	3.29151	orf19.3612	PST2
CTRG_01885	3.29209	orf19.2242	PRB1
CTRG_01901	4.91179	orf19.2237	SPR1
CTRG_01908	2.60188	orf19.35	0
CTRG_01911	1.98653	0	0
CTRG_01913	2.16445	orf19.28	0
CTRG_01918	2.22376	orf19.4084	KIS1
CTRG_01921	11.3964	0	0
CTRG_01923	13.68	0	0
CTRG_01924	2.19733	orf19.4072	IFF6
CTRG_01925	3.3814	orf19.4076	MET10
CTRG_01926	3.45156	0	0
CTRG_01952	2.34445	orf19.220	PIR1
CTRG_01955	2.59188	orf19.215	0
CTRG_01991	2.59704	orf19.1368	0
CTRG_02002	2.23457	orf19.1383	0
CTRG_02034	2.78128	orf19.1751	SPT23
CTRG_02036	2.49883	orf19.5365	0
CTRG_02048	3.14671	orf19.5348	TPS3
CTRG_02053	2.18291	orf19.5342	0
CTRG_02064	2.86047	orf19.1760	RAS1
CTRG_02092	2.01426	orf19.1777	0
CTRG_02101	4.23394	orf19.6793	0
CTRG_02106	31.2452	orf19.5625	0
CTRG_02108	3.47993	orf19.5622	GLC3
CTRG_02120	2.08096	orf19.5630	APA2
CTRG_02152	2.0979	orf19.1684	0
CTRG_02153	2.03637	orf19.1686	0
CTRG_02161	2.48165	orf19.1693	CAS4
CTRG_02184	3.30523	orf19.1728	0
CTRG_02186	2.20457	0	0
CTRG_02259	2.36403	orf19.7385	0
CTRG_02277	3.32952	0	0
CTRG_02298	2.95795	orf19.5902	RAS2
CTRG_02416	2.28034	orf19.1607	ALR1
CTRG_02420	4.82107	0	0
CTRG_02484	7.73285	0	0
CTRG_02521	4.53236	orf19.5992	WOR2
CTRG_02602	3.3958	orf19.342	BMT7
CTRG_02662	2.21299	orf19.6282	0
CTRG_02721	2.71133	orf19.5723	POX1
CTRG_02768	2.9545	orf19.1075	0
CTRG_02869	2.44062	orf19.929	0
CTRG_02898	2.83494	orf19.691	GPD2
CTRG_02904	3.63778	0	0
CTRG_03013	2.43387	orf19.1189	0
CTRG_03134	2.46229	orf19.2356	CRZ2
CTRG_03253	3.36936	orf19.4752	MSN4
CTRG_03273	2.56196	0	0
CTRG_03296	3.89669	orf19.1830	0
CTRG_03345	18.9018	orf19.4884	WOR1
CTRG_03430	2.51408	orf19.4791	0
CTRG_03601	2.42095	orf19.4953	0
CTRG_03602	3.05985	0	0
CTRG_03611	4.25085	0	0
CTRG_03621	5.21711	orf19.4972	0
CTRG_03661	28.9717	orf19.5025	MET3
CTRG_03688	3.61316	0	0
CTRG_03752	3.14466	orf19.3112	ZRT1
CTRG_03859	3.76396	orf19.1239	0
CTRG_03883	3.0808	orf19.3794	CSR1
CTRG_03886	5.79175	orf19.3793	0
CTRG_03910	2.45114	orf19.2593	BIO2
CTRG_03969	4.04072	orf19.6196	0
CTRG_04040	8.36581	orf19.2903	AGO1
CTRG_04092	2.21223	orf19.2308	0
CTRG_04116	3.66992	orf19.675	0
CTRG_04122	2.68003	orf19.2296	0
CTRG_04184	2.70148	0	0
CTRG_04234	1.87905	orf19.6257	GLT1
CTRG_04235	1.88818	0	0
CTRG_04259	4.72931	orf19.6277	0
CTRG_04334	2.77927	orf19.2990	XOG1
CTRG_04391	6.35889	orf19.6017	0
CTRG_04483	5.42906	orf19.752	0
CTRG_04601	2.02616	orf19.4528	0
CTRG_04602	6.0237	orf19.4526	HSP30
CTRG_04613	3.50946	orf19.3664	HSP31
CTRG_04658	3.79079	0	0
CTRG_04725	2.37065	orf19.1067	GPM2
CTRG_04744	3.00913	orf19.1048	IFD6
CTRG_04745	7.84198	0	0
CTRG_04755	6.15496	orf19.4481	MFALPHA
CTRG_04839	3.09662	orf19.2454	PHO87
CTRG_04840	2.22222	orf19.2452	0
CTRG_04841	3.51372	orf19.2451	PGA45
CTRG_04901	2.35422	orf19.7032	0
CTRG_04919	6.50088	orf19.7085	0
CTRG_04926	2.24975	orf19.7078	0
CTRG_04964	2.40661	orf19.6570	NUP
CTRG_04975	2.89337	orf19.7140	0
CTRG_04977	3.91225	orf19.7148	TPO2
CTRG_05015	2.88086	orf19.6482	0
CTRG_05034	2.56819	orf19.6544	LPI9
CTRG_05042	3.4471	orf19.6489	FMP45
CTRG_05063	2.7645	orf19.7053	GAC1
CTRG_05065	3.29941	0	0
CTRG_05110	3.66501	0	0
CTRG_05115	2.73073	orf19.6540	PFK2
CTRG_05131	4.10285	orf19.1344	0
CTRG_05150	2.64107	orf19.6684	PNC1
CTRG_05164	3.18212	orf19.7199	0
CTRG_05262	8.12827	orf19.946	MET14
CTRG_05331	4.06992	orf19.1964	0
CTRG_05372	3.22042	orf19.1950	0
CTRG_05378	2.02933	orf19.1944	GPR1
CTRG_05438	2.00342	orf19.6656	DUR3
CTRG_05441	2.72168	orf19.6654	0
CTRG_05583	2.43344	orf19.6717	0
CTRG_05752	3.87582	orf19.5614	0
CTRG_05762	2.57219	orf19.5552	0
CTRG_05766	3.78252	orf19.5557	MNN4-4
CTRG_05796	3.10588	orf19.7676	XYL2
CTRG_05862	2.21875	0	0
CTRG_06050	2.99281	orf19.3910	0
CTRG_06054	5.82624	0	0
CTRG_06058	11.9555	orf19.3902	0
CTRG_06083	3.7386	0	0
CTRG_06094	2.16332	orf19.3967	PFK1
CTRG_06100	2.55152	0	0
CTRG_06101	2.20038	0	0
CTRG_06185	2.53195	orf19.5426	0
CTRG_06206	3.40581	orf19.6996	0
CTRG_06224	2.22167	orf19.1331	HSM3
CTRG_06229	1.9855	0	0
