# Supplementary material for: MTL–Independent Phenotypic Switching in Candida tropicalis and a Dual Role for Wor1 in Regulating Switching and Filamentation
Source: PLoS Genet. 2013 Mar 21;9(3):e1003369. doi: 10.1371/journal.pgen.1003369 (PMC3605238; doi:10.1371/journal.pgen.1003369)
Supplement: Table S10 — List of a/α genes up regulated in the opaque state relative to WOR1 overexpressing strains. (XLSX) [file pgen.1003369.s015.xlsx]

## Sheet: S10-Up in Opaque vs. WOR1 OE
Gene Name	Fold Change	SC5314 orf	Gene Alias
CTRG_00233	0.163822	0	0
CTRG_00299	0.220137	orf19.5305	RHD3
CTRG_00339	0.2772	orf19.2695	UBR1
CTRG_00350	0.285771	orf19.5302	PGA31
CTRG_00351	0.300643	0	0
CTRG_00477	0.0948622	orf19.1327	RBT1
CTRG_00478	0.317455	orf19.1321	HWP1				Terms from the Process Ontology
CTRG_00660	0.291891	orf19.3131	OYE32				Gene Ontology term	Cluster frequency	Background frequency	Corrected P-value	False discovery rate	Genes annotated to the term
CTRG_00662	0.135642	0	0				carboxylic acid metabolic process | AmiGO	17 out of 117 genes, 14.5%	333 out of 6513 background genes, 5.1%	0.0345	0.04	ADH2, ARO10, CAR1, CPA2, CTN1, EHT1, ERG25, GLY1, ICL1, MDH1, PRS, PXP2, UGA11, orf19.163, orf19.5565, orf19.7522, orf19.7593
CTRG_00680	0.212904	orf19.1847	ARO10				oxoacid metabolic process | AmiGO	17 out of 117 genes, 14.5%	342 out of 6513 background genes, 5.3%	0.04794	0.04	ADH2, ARO10, CAR1, CPA2, CTN1, EHT1, ERG25, GLY1, ICL1, MDH1, PRS, PXP2, UGA11, orf19.163, orf19.5565, orf19.7522, orf19.7593
CTRG_00686	0.236468	orf19.695	RGS2				organic acid metabolic process | AmiGO	17 out of 117 genes, 14.5%	343 out of 6513 background genes, 5.3%	0.04968	0.0333	ADH2, ARO10, CAR1, CPA2, CTN1, EHT1, ERG25, GLY1, ICL1, MDH1, PRS, PXP2, UGA11, orf19.163, orf19.5565, orf19.7522, orf19.7593
CTRG_00711	0.153525	orf19.467	0				monosaccharide transport | AmiGO	5 out of 117 genes, 4.3%	31 out of 6513 background genes, 0.5%	0.08434	0.04	GAL1, HGT12, HGT2, HGT7, NAG3
CTRG_00725	0.150721	0	0				hexose transport | AmiGO	5 out of 117 genes, 4.3%	31 out of 6513 background genes, 0.5%	0.08434	0.032	GAL1, HGT12, HGT2, HGT7, NAG3
CTRG_00822	0.34502	orf19.2837	ALG5
CTRG_00828	0.362986	orf19.2829	0
CTRG_00841	0.297239	orf19.163	0
CTRG_00842	0.381201	orf19.164	0
CTRG_00860	0.353645	0	0
CTRG_00881	0.381797	orf19.2601	HEM1
CTRG_00908	0.243152	orf19.3732	ERG25
CTRG_00919	0.436295	orf19.175	0
CTRG_00924	0.344565	orf19.169	CHO2
CTRG_00939	0.434258	orf19.2532	PRS
CTRG_00953	0.194646	orf19.3221	CPA2
CTRG_00962	0.302708	orf19.3231	CDC27
CTRG_00986	0.48184	orf19.3259	0
CTRG_00989	0.235655	orf19.3266	0
CTRG_00993	0.445192	orf19.3282	BMT3
CTRG_00997	0.369239	orf19.3272	0
CTRG_01021	0.253103	orf19.7481	MDH1
CTRG_01024	0.348988	orf19.7486	MRPL6
CTRG_01025	0.326924	orf19.7485	0
CTRG_01028	0.0548815	0	0
CTRG_01029	0.213433	0	0
CTRG_01041	0.345947	0	0
CTRG_01052	0.416496	orf19.1143	0
CTRG_01070	0.103737	orf19.7522	0
CTRG_01071	0.244643	orf19.7523	MKC1
CTRG_01076	0.312624	orf19.1923	RRN3
CTRG_01113	0.386556	orf19.2084	CDH1
CTRG_01164	0.139816	orf19.2023	HGT7
CTRG_01206	0.100825	orf19.854	UGA11
CTRG_01207	0.344336	orf19.855	0
CTRG_01290	0.410584	0	0
CTRG_01775	0.367751	orf19.24	RTA2
CTRG_01788	0.351476	0	0
CTRG_01968	0.398044	orf19.204	0
CTRG_02178	0.376703	orf19.1719	SGA1
CTRG_02193	0.106968	0	0
CTRG_02237	0.424916	orf19.7409.1	0
CTRG_02283	0.260391	0	0
CTRG_02374	0.266318	orf19.1655	PXP2
CTRG_02398	0.462732	orf19.1623	CAP1
CTRG_02464	0.285983	0	0
CTRG_02480	0.435049	orf19.5921	0
CTRG_02481	0.467002	orf19.5924	ZCF31
CTRG_02529	0.424007	orf19.5975	TRY4
CTRG_02561	0.243579	orf19.276	0
CTRG_02659	0.450714	orf19.3707	YHB1
CTRG_02711	0.197647	0	0
CTRG_02734	0.361985	orf19.5586	0
CTRG_02834	0.371839	orf19.3442	0
CTRG_02836	0.415883	orf19.3443	OYE2
CTRG_02846	0.230886	orf19.3432	0
CTRG_02917	0.40966	orf19.3460	0
CTRG_02972	0.376638	orf19.111	CAN2
CTRG_03070	0.394982	orf19.6129	MRPL8
CTRG_03121	0.281338	orf19.11	0
CTRG_03123	0.447435	orf19.6146	CLG1
CTRG_03165	0.455651	orf19.397	0
CTRG_03215	0.332748	orf19.4721	0
CTRG_03231	0.343694	orf19.4737	TPO3
CTRG_03257	0.466274	orf19.5094	BUL1
CTRG_03270	0.304075	orf19.4774	AOX1
CTRG_03299	0.374361	0	0
CTRG_03338	0.438607	orf19.986	GLY1
CTRG_03401	0.403321	0	0
CTRG_03403	0.371517	0	0
CTRG_03418	0.439977	orf19.4802	FTH1
CTRG_03419	0.398596	orf19.6888	0
CTRG_03420	0.389785	orf19.4795	0
CTRG_03425	0.501475	orf19.4796	0
CTRG_03452	0.350139	orf19.5269	0
CTRG_03454	0.345453	orf19.5279	0
CTRG_03475	0.235451	orf19.1150	0
CTRG_03514	0.389525	orf19.5234	RBD1
CTRG_03527	0.0557998	0	0
CTRG_03548	0.489201	orf19.6357	0
CTRG_03553	0.506541	orf19.3755	0
CTRG_03676	0.287109	0	0
CTRG_03683	0.259203	0	0
CTRG_03729	0.259425	orf19.2158	NAG3
CTRG_03787	0.322249	0	0
CTRG_03791	0.251279	0	0
CTRG_03797	0.342399	0	0
CTRG_03827	0.434823	orf19.1277	0
CTRG_03837	0.178624	orf19.1264	CFL2
CTRG_03840	0.380245	orf19.1267.1	0
CTRG_03950	0.145074	orf19.742	ALD6
CTRG_04031	0.124673	orf19.2496	ATO2
CTRG_04130	0.402483	0	0
CTRG_04135	0.398873	orf19.4783	0
CTRG_04144	0.324041	orf19.5070	0
CTRG_04257	0.289874	orf19.1822	UME6
CTRG_04293	0.428688	orf19.6084	0
CTRG_04294	0.355336	orf19.6083	0
CTRG_04304	0.343052	0	0
CTRG_04354	0.282104	orf19.4551	CTN1
CTRG_04376	0.324617	0	0
CTRG_04464	0.432709	orf19.3357	0
CTRG_04471	0.472865	orf19.6066	0
CTRG_04545	0.27905	orf19.422	SPT20
CTRG_04587	0.415235	orf19.4543	UGA2
CTRG_04615	0.0676237	orf19.3668	HGT2
CTRG_04617	0.354914	orf19.3670	GAL1
CTRG_04702	0.332114	orf19.6844	ICL1
CTRG_04802	0.359936	orf19.1037	0
CTRG_04803	0.353064	orf19.3040	EHT1
CTRG_04905	0.234277	0	0
CTRG_04927	0.336225	orf19.7094	HGT12
CTRG_04939	0.297611	0	0
CTRG_04941	0.351659	orf19.7112	FRP2
CTRG_05165	0.320856	orf19.7200	0
CTRG_05306	0.338036	orf19.3190	HAL9
CTRG_05365	0.216236	0	0
CTRG_05388	0.224355	orf19.5565	0
CTRG_05482	0.375198	orf19.5113	ADH2
CTRG_05511	0.232169	orf19.6662	0
CTRG_05581	0.400168	orf19.6713	0
CTRG_05629	0.416604	0	0
CTRG_05630	0.0642469	orf19.6782	BMT1
CTRG_05631	0.126652	0	0
CTRG_05664	0.349975	orf19.6817	FCR1
CTRG_05708	0.365261	orf19.7446	OPI3
CTRG_05760	0.302237	0	0
CTRG_05791	0.248752	orf19.7668	MAL2
CTRG_05827	0.162738	orf19.7586	CHT3
CTRG_05830	0.442424	orf19.7593	0
CTRG_05834	0.488354	orf19.7598	0
CTRG_05855	0.14231	0	0
CTRG_05877	0.367929	0	0
CTRG_05887	0.397562	orf19.6597	0
CTRG_05890	0.301609	orf19.6592	0
CTRG_05908	0.426391	orf19.6606	0
CTRG_05917	0.218987	orf19.7324	THI13
CTRG_05926	0.443516	orf19.7337	0
CTRG_05928	0.306955	0	0
CTRG_06030	0.496891	orf19.3934	CAR1
CTRG_06032	0.477145	orf19.3931	SFC1
CTRG_06039	0.362592	orf19.3925	0
CTRG_06158	0.296281	0	0
CTRG_06203	0.382624	orf19.6993	GAP2
CTRG_06232	0.4341	0	0
CTRG_06249	0.368927	0	0
CTRG_06250	0.23537	0	0
CTRG_06253	0.466678	orf19.6921	0
Grand	0.309231	0	0
